# Supplementary material for: Pulmonary embolism detection without intravenous contrast using electron density and Z-effective maps from dual-energy CT
Source: Radiol Adv. 2024 Oct 24;1(3):umae025. doi: 10.1093/radadv/umae025 (PMC12429230; doi:10.1093/radadv/umae025)
Supplement: umae025_Supplementary_Data [file umae025_Supplementary_Data.zip]

Archive with 17 entries (17 files):
- 495291012_44930107_1725976228672.pdf
- 497324277_79702505_1727296184206.pdf
- 495291008_117993126_1726119669783.pdf
- 497324288_78516865_1727295822626.pdf
- 497324285_112307054_1727797149790.pdf
- R1_Supplemental Figure.pdf
- 497324310_2081336_1729056231571.pdf
- 497324298_112308809_1729492031742.pdf
- 497324309_117992946_1728576481769.pdf
- 495291030_19196613_1726038365357.pdf
- 497324258_44508871_1727796292200.pdf
- 497324287_78344460_1727381074142.pdf
- 497324286_78516931_1728984116287.pdf
- 495291006_117993112_1726044062543.pdf
- 497324308_62857698_1728574425457.pdf
- 497324267_98623437_1727345581539.pdf
- 497324289_112305237_1729088012024.pdf
